# Supplementary material for: Laminarin Reduces Cholesterol Uptake and NPC1L1 Protein Expression in High-Fat Diet (HFD)-Fed Mice
Source: Mar Drugs. 2023 Nov 29;21(12):624. doi: 10.3390/md21120624 (PMC10744832; doi:10.3390/md21120624)
Supplement: Supplementary file 1 [file marinedrugs-21-00624-s001.zip]

Archive with 1 entries (1 files):
- marinedrugs-2713637-supplementary.pdf
